# Supplementary material for: Impact of home exercise program on self-efficacy and quality of life among primary knee osteoarthritis patients: a randomized controlled clinical study
Source: Egypt Rheumatol Rehabil. 2021 Jun 24;48(1):28. doi: 10.1186/s43166-021-00073-2 (PMC8223192; doi:10.1186/s43166-021-00073-2)
Supplement: Supplementary file 1 — Additional file 1. Knee osteoarthritis guide. [file 43166_2021_73_MOESM1_ESM.zip]

Archive with 2 entries (2 files):
- 43166_2021_73_MOESM1_ESM/ARABIC BOOKLET FINAL (1).docx
- 43166_2021_73_MOESM1_ESM/english booklet final version.docx
